# Supplementary material for: A study of the relationship between the level of anxiety declared by MRI patients in the STAI questionnaire and their respiratory rate acquired by a fibre-optic sensor system
Source: Sci Rep. 2019 Mar 13;9:4341. doi: 10.1038/s41598-019-40737-w (PMC6416391; doi:10.1038/s41598-019-40737-w)
Supplement: Supplementary file 1 — Dataset 1 [file 41598_2019_40737_MOESM1_ESM.csv]

ID	MEASUREMENT	MEANRR	X11	X12	DX21	DX21STEN	X11STEN	X12STEN	CLASS
1	0	12.7575711356668	32	38	6	1	4	5	1
1	1	10.5660770241609	32	38	6	1	4	5	1
2	0	17.0554593421489	34	34	0	0	5	5	1
2	1	14.1990766033313	34	34	0	0	5	5	1
3	0	17.8632108982895	34	26	-8	-4	5	1	2
3	1	17.4286759766577	34	26	-8	-4	5	1	2
4	0	17.3171179040909	38	39	1	0	6	6	1
4	1	14.8748210719162	38	39	1	0	6	6	1
5	0	21.5052157394709	34	34	0	0	5	5	2
5	1	22.1960699590309	34	34	0	0	5	5	2
6	0	18.4064010350255	42	37	-5	-1	6	5	1
6	1	12.7271638751441	42	37	-5	-1	6	5	1
7	0	20.3464389977933	32	33	1	0	4	4	2
7	1	20.8460443213196	32	33	1	0	4	4	2
8	0	16.4287890996242	39	31	-8	-1	5	4	2
8	1	16.3632761488605	39	31	-8	-1	5	4	2
9	0	22.3597660645505	38	37	-1	0	5	5	1
9	1	19.5110408354737	38	37	-1	0	5	5	1
10	0	22.4261326608192	69	45	-24	-3	10	7	1
10	1	16.8486395358522	69	45	-24	-3	10	7	1
11	0	12.8446864806537	42	27	-15	-3	6	3	1
11	1	12.4233990867182	42	27	-15	-3	6	3	1
12	0	20.3798373624859	35	51	16	3	5	8	2
12	1	19.2803719374175	35	51	16	3	5	8	2
13	0	23.1293404873155	38	39	1	1	5	6	1
13	1	16.6240170644227	38	39	1	1	5	6	1
14	0	27.5438817793292	46	26	-20	-6	7	1	1
14	1	27.692909692742	46	26	-20	-6	7	1	1
15	0	19.6937166394153	62	65	3	0	10	10	2
15	1	19.7875340678521	62	65	3	0	10	10	2
16	0	19.8563795231839	33	39	6	2	4	6	2
16	1	18.8437244954319	33	39	6	2	4	6	2
17	0	17.323235230351	37	31	-6	-1	5	4	2
17	1	17.1804746497735	37	31	-6	-1	5	4	2
18	0	28.30767809739	30	23	-7	-1	3	2	1
18	1	22.0789996887437	30	23	-7	-1	3	2	1
19	0	20.5139898887146	26	23	-3	0	1	1	2
19	1	19.664722698791	26	23	-3	0	1	1	2
20	0	14.7566734953541	32	29	-3	-1	4	3	2
20	1	15.9727146172618	32	29	-3	-1	4	3	2
21	0	21.1006976457894	36	33	-3	0	5	5	1
21	1	14.9793655609901	36	33	-3	0	5	5	1
22	0	17.1092527620692	34	32	-2	-1	5	4	2
22	1	17.1678843058153	34	32	-2	-1	5	4	2
23	0	16.0267272646035	38	37	-1	0	5	5	2
23	1	16.2326868609874	38	37	-1	0	5	5	2
24	0	16.0499873600872	32	22	-10	-2	4	2	2
24	1	19.3247616673424	32	22	-10	-2	4	2	2
25	0	18.5984906093901	35	30	-5	-2	5	3	2
25	1	17.592187177355	35	30	-5	-2	5	3	2
26	0	22.1885795862928	41	41	0	0	6	6	2
26	1	22.2271941888224	41	41	0	0	6	6	2
27	0	20.2315909380103	22	27	5	1	1	2	2
27	1	21.5515321665374	22	27	5	1	1	2	2
28	0	19.0486336194992	37	20	-17	-4	5	1	1
28	1	17.0026618319476	37	20	-17	-4	5	1	1
29	0	12.8534065076914	35	40	5	1	5	6	1
29	1	13.2771887823196	35	40	5	1	5	6	1
30	0	16.5474110193197	21	22	1	0	2	2	2
30	1	16.58914357914	21	22	1	0	2	2	2
31	0	25.4410784396729	39	21	-18	-3	5	2	1
31	1	22.2751455951513	39	21	-18	-3	5	2	1
32	0	15.2711846465985	42	44	2	1	6	7	2
32	1	16.8089582313204	42	44	2	1	6	7	2
33	0	13.193070802964	63	48	-15	-2	10	8	1
33	1	13.3251747417958	63	48	-15	-2	10	8	1
34	0	14.4437558526897	31	28	-3	-2	4	2	2
34	1	15.1466154839302	31	28	-3	-2	4	2	2
35	0	19.6868219999049	20	25	5	1	1	2	1
35	1	16.9161138810801	20	25	5	1	1	2	1
37	0	21.632201130617	42	36	-6	-1	6	5	1
37	1	18.6947939238353	42	36	-6	-1	6	5	1
38	0	18.5692514750354	40	44	4	1	6	7	1
38	1	14.7834854292827	40	44	4	1	6	7	1
39	0	18.0577583470703	33	53	20	5	4	9	2
39	1	20.2874859365583	33	53	20	5	4	9	2
40	0	19.3941484314554	37	35	-2	0	5	5	1
40	1	15.6585241841305	37	35	-2	0	5	5	1
41	0	14.4394604341546	30	34	4	0	4	4	2
41	1	14.773903816656	30	34	4	0	4	4	2
42	0	15.0114591857635	33	30	-3	-1	5	4	2
42	1	15.1654847341577	33	30	-3	-1	5	4	2
